# Supplementary material for: Pilot Study to Estimate Dietary Fiber Intake in Adults Residing in Chile
Source: Nutrients. 2023 Feb 10;15(4):900. doi: 10.3390/nu15040900 (PMC9962499; doi:10.3390/nu15040900)
Supplement: Supplementary file 1 [file nutrients-15-00900-s001.zip]

Archive with 3 entries (3 files):
- Supplementary S1.pdf
- Supplementary S2.xlsx
- Supplementary S3.pdf
